# Supplementary material for: ERα36–GPER1 Collaboration Inhibits TLR4/NFκB-Induced Pro-Inflammatory Activity in Breast Cancer Cells
Source: Int J Mol Sci. 2021 Jul 16;22(14):7603. doi: 10.3390/ijms22147603 (PMC8303269; doi:10.3390/ijms22147603)
Supplement: Supplementary file 1 [file ijms-22-07603-s001.zip]

Archive with 1 entries (1 files):
- ijms-1280880-supplementary.pdf
